# Supplementary material for: Interspecific Habitat Suitability of Four Southeast Asian Spiny Climbing Palms (Korthalsia) Through Species Distribution Modeling
Source: Plants (Basel). 2026 Apr 28;15(9):1348. doi: 10.3390/plants15091348 (PMC13164649; doi:10.3390/plants15091348)
Supplement: Supplementary file 1 [file plants-15-01348-s001.zip]

Archive with 1 entries (1 files):
- plants-4188678-supplementary.pdf
